# Supplementary material for: Role of iRhom2 in Olfaction: Implications for Odorant Receptor Regulation and Activity-Dependent Adaptation
Source: Int J Mol Sci. 2024 May 31;25(11):6079. doi: 10.3390/ijms25116079 (PMC11173328; doi:10.3390/ijms25116079)
Supplement: Supplementary file 1 [file ijms-25-06079-s001.zip]

Archive with 1 entries (1 files):
- ijms-2978120-supplementary.pdf
